# Supplementary material for: Reconstructing the origin and dispersal patterns of village chickens across East Africa: insights from autosomal markers
Source: Mol Ecol. 2013 Apr 24;22(10):2683–97. doi: 10.1111/mec.12294 (PMC3664419; doi:10.1111/mec.12294)
Supplement: Supplementary file 3 [file mec0022-2683-SD3.txt]

Model 1: Populations are admixedandtheirallele frequencies are correlated
Model 2: Populations are admixed but theirallelefrequencies are independent 
K =2
K =3
K =4
K =5
K =2
K =3
K =4
K =5
KF TT KT MG MR MT ND KS HB KK TS NK DB JM SH
East Kenya West Kenya Uganda Ethiopia Sudan
KF TT KT MG MR MT ND KS HB KK TS NK DB JM SH
East Kenya West Kenya Uganda Ethiopia Sudan
Gene poolIGene poolIIIGene poolII
Gene poolIGene poolIIIGene poolII
Supplementary Figure S1Model 4: Noadmixture between populations andtheirallele frequencies are correlated
TS NK DB JM SH
East Kenya West Kenya Uganda Ethiopia Sudan
KF TT KT MG MR MT ND KS HB KK
K =2
K =3
K =4
K =5
Gene poolIGene poolIIIGene poolII
Supplementary Figure S1 continued-54000
-53500
-53000
-52500
-52000
-51500
-51000
-50500
-50000
0 2 4 6 8 10 12
Es
ti
m
at
e
d
 L
n
 o
f
p
ro
b
ab
ili
ty
Number ofpopulations (K)
0
50
100
150
200
250
0 2 4 6 8 10 12
Δ
K
Number ofpopulations (K)
A
B
Supplementary Figure S2KF
TT
MG
MR
MT
ND
KS
HB
KK
TS
NK
DB
JM
SH
East Kenya
West Kenya
K = 1K = 2K = 3K = 4K = 5
Uganda
Ethiopia
Sudan
Supplementary Figure S3a
KF
TT
KT
MG
MR
MT
ND
KS
HB
KK
TS
NK
DB
JM
SH
K = 1K = 2K = 3K = 4K = 5
KT
Supplementary Figure S3b
Supplementary Figure S3Supplementary FigureS4
(a) (b)
(c) (d)
 
d
 
=

1
 
 Referencetypology 
 Kilifi54 
 
T
a
i
t
a
3
9
 
 
M
u
r
a
n
g
a
2
8
 
 
K
i
si
i
4
9
 
 
K
i
t
u
i
5
2
 
 
M
a
r
sa
b
4
4
 
 
N
a
n
d
i
4
7
 
 
M
e
r
u
5
0
 
 
H
o
m
a
4
7
 
 
K
a
ka
m
4
8
 
 Debre40 
 Jimma42 
 
T
e
so
4
0
 
 
N
ko
n
4
0
 
 
S
u
d
4
0
 
Se
cond 
pr
inc
ipal
 c
om
pone
nt
First principal component
Gene poolIII
Gene poolII
Gene poolI
 
d
 
=

1
 
 Referencetypology 
 
K
i
l
i
f
i
5
4
 
 
T
a
i
t
a
3
9
 
 
M
u
r
a
n
g
a
2
8
 
 
K
i
si
i
4
9
 
 Kitui52 
 Marsab44 
 
N
a
n
d
i
4
7
 
 
M
e
r
u
5
0
 
 
H
o
m
a
4
7
 
 
K
a
ka
m
4
8
 
 
D
e
b
r
e
4
0
 
 
Ji
m
m
a
4
2
 
 
T
e
so
4
0
 
 
N
ko
n
4
0
 
 
S
u
d
4
0
 
Sec
o
nd
pr
inci
pa
l c
o
m
po
nen
t
First principal component
Gene poolIII
Gene poolII
Gene poolIG
e
n
e
P
o
o
lI
G
en
e
P
o
o
lI
II
G
en
e
P
o
o
lI
I
123456
K VALUE
KF
TT
KT
MG
MR
MT
ND
KS
HB
KK
TS
NK
DB
JM
SH
LGU
LGE
CH
PR
East Kenya
West Kenya
Uganda
Ethiopia
Sudan
Commercial breeds
Figure S5a
Figure S5b
Figure S5c
Supplementary FigureS5Proportionofgene poolII (%)
G
e
og
ra
p
hi
c
 d
is
ta
nc
e
 (
K
m)
b = -0.8696(se = 1.956);P = 0.001;R2 = 0.664 b =8.587(se =1.918);P =0.001;R2 =0.667
Proportionofgene poolIII(%)
G
e
og
ra
p
hi
c
 d
is
ta
nc
e
 (
K
m)
0
200
400
600
800
1000
1200
0 20 40 60 80 100 0 20 40 60 80 100
0
200
400
600
800
1000
1200
Supplementary FigureS6Supplementary Figure S7
(b)
FST
Log10(q value)
(a)
FST
Heterozygosity
GenepoolI
GenepoolII
GenepoolIII
GenepoolI
Gene poolII
GenepoolIIImtDNA haplogroups Microsatellite gene pools
Blue =mtDNA haplogroup A
Yellow =mtDNA haplogroup D
Red =Gene pool I
Green =Gene pool II
Purple =Gene pool III
Supplementary FigureS8
