# Supplementary material for: Reconstructing the origin and dispersal patterns of village chickens across East Africa: insights from autosomal markers
Source: Mol Ecol. 2013 Apr 24;22(10):2683–97. doi: 10.1111/mec.12294 (PMC3664419; doi:10.1111/mec.12294)
Supplement: Supplementary file 4 [file mec0022-2683-SD4.txt]

Supplementary Information -S1
 
Characteristics of the alleles observedatthe microsatellites lociin East African 
village chicken
 
Inthisstudywe used the30autosomal microsatellite markersrecommended byISAG/FAO
Advisory Committee ongenetic diversity indomestic animals (FAO1998). Here we used the
panel ona large sample of free-range scavenging East Africanvillage chickens. We observed
a total of 285 alleles some of which had alleles outside the expected allele size range
reported previously (FAO1998, SupplementaryTable S2). 
 
From the 30markers, five loci (MCW0216, MCW0034, MCW0037, MCW0284and ADL0278)
revealed alleles that differed by a single base pair, while 14 (MCW0216, MCW0014,
MCW0183, ADL0278, MCW0104, MCW0069, MCW0034, LEI0234, MCW0016, MCW0037,
LEI0094, MCW0284, LEI0192and MCW0081), show imperfect tandem repeat allelicpatterns
characterized by alleles differing by a single or anunevennumber of base pair alleles. To
investigate whether these were not artefacts or results of scoring errors and/or double peak
readings, all genotypes were double blind scored independently by five people who were
conversant with microsatellites. They all returned similar results. Also, we further re-
genotyped majority of the individuals withthese allele patterns and eachtime we observed
the same pattern. Another researcher working independently onKoreannativechickens also
observed the same patternwhile another one working inThe Netherlands alsoobserved the
same pattern in Ethiopian local chickens. In the published domain, similar uneven allelic
patterns have alsobeenobserved inseveral studies (Crooijmans et al. 1996;Vanhala et al. 
1998;Romanov& Weigend 2001). Using 22outof the 30microsatellitesused inthisstudy
and genotyped inlocal Europeanand Asianchickenbreeds using a similar capillary sequencer
(ABI3100Genetic Analyzer;Applied Biosystems)as the one used inour study, Berthouly et
al. (2008)alsoidentified unambiguously alleles withsizes differing only by one base pair in
eight of the loci. Also, some of the individuals exhibiting such patterns (“atypical” alleles)have recently been sequenced (Yin et al. 2011; Wei et al. 2011) and this has indeed
confirmed the patterntobe true.
 
It is therefore most  likely that the observed allelic patterns are aninherent characteristic of
the markers inEast Africanvillage chickens and they may represent either alleles that have
arisen recently in these populations or have been present in the ancestral population but
might have beenlost incommercial breeds as aconsequence of a different breeding history. 
 
References
Berthouly C, Bed’Hom B, Tixier-Boichard M et al. (2008) Using molecular markers and
multivariate methods to study the genetic diversity of local European and Asian chicken 
breeds. Animal Genetics, 39, 121-129.
 
FAO (1998) Secondary Guidelines for Development of National Farm Animal Genetic
Resources Management Plans. Measurement of Domestic Animal Diversity (MoDAD): 
Recommended Microsatellite Markers. FAO/UNEP, Rome, Italy 58pp.
 
Crooijmans RPMA, GroenABF, vanKampenAJAet al. (1996)Microsatellite Polymorphism in
Commercial Broiler and Layer Lines Estimated Using Pooled Blood Samples. Poultry Science, 
75, 904-909. 
 
Romanov MN, Weigend S (2001) Analysis of genetic relationships between various
populations of domestic and jungle fowl using microsatellite markers. Poultry Science, 80, 
1057-1063. 
 
Vanhala T, Tuiskula-Haavisto M, Elo K et al. (1998) Evaluation of genetic variability and
genetic distances betweeneight chicken lines using microsatellitemarkers. PoultryScience, 
77, 783-790. 
 Wei MQ, Zeng SC, Wei YM, HanJ(2011)DNAsequence variations of alleles at twochicken
microsatellite loci of MCW0216and LEI0234. AsianJournal of Animal Sciences, 5, 349-357.
 
YinJ, Zeng SC, LuoYZ, HanJ(2011)Intensive DNAsequence characterizationof alleles at
MCW0330and LEI0094microsatellite loci inchicken. AsianJournal of Animal and Veterinary
Advances, 6,805-813. 
 
 
 
 
 
 
 
 
 
 
 
 
 
 
 
 
 
 
 
 
 
 
 
  
Supplementary Information -Tables
SupplementaryTable S1. Characteristicsof the ecologicalzones ofthe studyareaand
therespective gene pools observedin each eco-zone.
 
Country/
Population
Eco-
zone*
Description Moisture 
index 
Dominant
Gene pool
Kenya     
East Kenya     
Kilifi II Coastal humidtodrysub-humid -10 II
Taita II Inlandhumidtodry sub-humid -10 II
Muranga II Humid < -10 II
Kitui IV Semi arid -30 to-40 II
Meru III Dry sub-humidtosemi arid -20 to-30 II
Marsabit V Arid -40 to-50 II
West Kenya     
Kisii II Humid < -10 III
Nandi II Humid < -10 III
HomaBay II Inlandhumidtodry sub-humid -10 III
Kakamega II Humid < -10 III
Uganda     
Teso II Humid -10 III
Nkonjo II Humid -10 III
Ethiopia     
Debre 
Berhan
II Humid < -10 I 
Jimma III Dry sub-humidtosemi arid -20 to-30 I 
Sudan     
Shilluk V Arid -40 to-50 I 
 
*Pratt D.J., Greenway P.J. &Gwynne M.D. (1966)Aclassificationof East Africanrangeland, 
withanappendix onterminology. The Journal of Applied Ecology, 3, 369–82. 
 
 
 
 
 
 
 
 
 
 
 SupplementaryTable S2.Characteristicsof the thirtyISAG/FAO recommended
microsatellite markers usedin the current study 
 
       Allele size range
Locus Sample 
size
No.of 
alleles 
He Ho PIC AR This study FAO*
MCW0123 655 10 0.673 0.650 0.643 6.796 71 -93 76 -100
MCW0216 655 8 0.702 0.453 0.650 5.300 134 -151 139 - 149
MCW0034 657 13 0.805 0.731 0.780 8.662 212 -241 212 - 246
ADL0268 657 6 0.711 0.591 0.670 5.663 100 -114 102 - 116
MCW0016 648 14 0.761 0.657 0.725 7.204 127 -175 162 - 206
LEI0094 653 20 0.816 0.671 0.794 10.413 236 -287 247 - 287
MCW0165 652 5 0.575 0.319 0.495 3.198 112 -126 114 - 118
MCW0020 652 4 0.741 0.670 0.692 4.000 177 -183 179 - 185
MCW0222 654 4 0.662 0.564 0.597 3.992 215 -221 220 - 226
MCW0103 654 4 0.421 0.399 0.339 2.368 260 -268 266 - 270
MCW0295 651 10 0.702 0.619 0.664 7.092 82 -106 88 -106
MCW0037 652 6 0.673 0.517 0.615 5.064 148 -153 154 - 160
LEI0234 651 25 0.898 0.751 0.889 13.805 196 -373 216 - 364
MCW0081 657 10 0.562 0.510 0.511 5.746 109 -140 112 - 135
MCW0014 657 9 0.344 0.139 0.326 5.269 161 -180 164 - 182
MCW0284 635 3 0.519 0.438 0.418 2.886 236 -245 235 - 243
MCW0183 649 12 0.755 0.704 0.725 7.251 286 -324 296 - 326
ADL0112 653 6 0.579 0.557 0.520 4.529 120 -130 120 - 134
MCW0104 657 17 0.671 0.560 0.643 9.114 183 -231 190 - 234
MCW0098 657 3 0.462 0.408 0.356 2.041 255 -259 261 - 265
MCW0111 656 10 0.654 0.613 0.619 5.620 92 -118 96 -120
MCW0069 654 11 0.749 0.700 0.710 7.384 152 -174 158 - 176
MCW0206 657 13 0.742 0.673 0.700 6.581 218 -248 221 - 249
LEI0166 655 5 0.483 0.447 0.431 3.158 338 -354 354 - 370
ADL0278 655 13 0.764 0.592 0.723 5.993 108 -180 114 - 126
MCW0067 657 7 0.718 0.584 0.667 4.910 170 -182 176 - 186
LEI0192 645 20 0.811 0.553 0.786 9.956 247 -349 244 - 370
MCW0078 654 5 0.579 0.468 0.538 4.500 134 -142 135 - 147
MCW0248 655 4 0.424 0.388 0.367 3.420 212 -220 205 - 225
MCW0330 654 8 0.707 0.580 0.655 5.098 254 -286 256 - 300
Mean 657 9.50 0.6554 0.5502 0.6083 5.90   
 
* FAO (1998) Secondary Guidelines for Development of National Farm Animal Genetic
Resources Management Plans. Measurement of Domestic Animal Diversity (MoDAD): 
Recommended Microsatellite Markers. FAO/UNEP, Rome, Italy 58pp.
 
http://dad.fao.org/cgi-bin/getblob.cgi?sid=6e227435d25a608081d877656f3f3a32,50006220 
 
 Results after removal of individuals with less than 90% of each 
genepools genotype proportion 
SupplementaryTable S3.Numberof sharedallelesbetweenthethreegene pools
observedin thecurrentstudy 
Gene Pool combination Numberof alleles Proportion(%) outof thetotalnumber of
allelesobserved(274)
I andII 13 4.744
I andIII 7 2.554
II andIII 24 8.759
I,II andIII 162 59.124
 
SupplementaryTable S4a.Total number of gene poolspecificalleles observedfrom 
theanalysisof thirty microsatellitemarkersin 15 chicken populations 
Gene Pool Numberof Alleles
I 13
II 26
III 27
Total 66
 
SupplementaryTable S4b.Genepool specific allelesandtheir frequencies 
Gene Pool Locus Allele Frequency
Gene pool 1 MCW0016 130 0.017699
 LEI0094 258 0.004587
 MCW0103 260 0.027273
 MCW0295 106 0.009009
 LEI0234 373 0.009009
  369 0.004505
 MCW0081 140 0.008850
 MCW0014 178 0.070796
 MCW0183 322 0.009009
 MCW0206 226 0.022124
 LEI0166 338 0.004464
 LEI0192 284 0.013274
  309 0.004425
  349 0.004425
    
Gene pool II MCW0123 71 0.003165
  79 0.006329
 MCW0034 216 0.003165
  237 0.003165
  212 0.009494
  224 0.012658
 MCW0016 142 0.003165
  127 0.003165
 MCW0295 98 0.006452
 LEI0234 340 0.009677
  320 0.003226
  357 0.003226 MCW0183 286 0.009677
  307 0.003226
 MCW0104 202 0.006329
  220 0.031646
  212 0.006329
 MCW0111 106 0.012658
 MCW0069 167 0.003205
 LEI0166 342 0.006329
 ADL0278 124 0.003165
  180 0.003165
  121 0.003165
 LEI0192 260 0.009615
  247 0.006410
  256 0.016026
  345 0.006410
    
Gene pool III MCW0123 89 0.036184
 MCW0216 151 0.003289
 MCW0016 152 0.006711
  165 0.003356
  175 0.003356
 LEI0094 254 0.006579
  256 0.029605
  244 0.003289
 MCW0165 118 0.009868
 LEI0234 365 0.003289
  361 0.003289
  324 0.003289
 MCW0081 113 0.003289
  129 0.009868
 MCW0014 167 0.009868
 MCW0183 296 0.003289
 MCW0104 231 0.006579
  198 0.085526
 MCW0111 116 0.003289
 MCW0206 218 0.009868
  234 0.006579
  244 0.006579
 ADL0278 120 0.003289
 LEI0192 321 0.006667
 MCW0330 256 0.003289
  276 0.026316
  272 0.023026
 
 SupplementaryTable S5.Measuresof allelic andgenetic diversity for each population after excludingindividuals with lessthan 90%of 
theirgenotypeproportion fromeach gene pool 
   Allelic Diversity  Genetic Diversity
Population Code N TNA MNA (SD) AR (SD) ENA (SD) Pa He (SD) Ho (SD)
Kenya          
Kilifi KF 39 183 6.10(2.58) 4.73(1.53) 3.07(1.04) 8 0.6440(0.0238) 0.5632(0.0145)
Taita TT 20 154 5.13(2.26) 4.60(1.81) 3.16(1.39) 3 0.6413(0.0299) 0.5698(0.0202)
Kitui MG 37 167 5.57(2.54) 4.51(1.70) 3.12(1.39) 2 0.6326(0.0287) 0.5567(0.0149)
Muranga KT 13 137 4.57(1.98) 4.48(1.89) 2.98(1.46) 0 0.6307(0.0288) 0.5889(0.0250)
Meru MR 18 148 4.93(2.00) 4.54(1.65) 3.09(1.18) 2 0.6485(0.0249) 0.5664(0.0214)
Marsabit MT 25 148 4.93(1.84) 4.40(1.48) 2.92(1.09) 2 0.6310(0.0218) 0.5037(0.0184)
Nandi ND 26 166 5.53(2.57) 4.72(1.80) 3.26(1.29) 4 0.6582(0.0259) 0.5998(0.0176)
Kisii KS 27 169 5.63(2.71) 4.80(1.96) 3.31(1.63) 0 0.6556(0.0254) 0.5882(0.0173)
HomaBay HB 26 164 5.47(2.32) 4.62(1.70) 3.03(1.26) 1 0.6288(0.0276) 0.5526(0.0178)
Kakamega KK 18 167 5.57(2.78) 4.98(2.17) 3.29(1.40) 5 0.6682(0.0233) 0.6089(0.0211)
Overall KE 249 253 8.43(4.71) 8.40(4.68) 3.41(1.48) 27 0.6619(0.0231) 0.5672(0.0057)
Ethiopia          
Debre Berhan DB 34 150 5.00(2.10) 4.01(1.51) 2.57(1.40) 2 0.5390(0.0344) 0.4806(0.0157)
Jimma JM 42 156 5.20(2.50) 4.06(1.56) 2.52(1.37) 5 0.5422(0.0302) 0.4523(0.0141)
Overall ET 76 179 5.97(2.89) 5.92(2.86) 2.70(1.61) 7 0.5556(0.0318) 0.4648(0.0105)
Uganda          
Teso TS 30 156 5.20(2.25) 4.31(1.60) 2.74(1.18) 5 0.5820(0.0310) 0.5270(0.0167)
Nkonjo NK 31 140 4.67(2.04) 4.11(1.58) 2.76(1.14) 2 0.5875(0.0319) 0.5209(0.0164)
Overall UG 61 175 5.83(2.59) 5.80(2.57) 2.84(1.21) 7 0.5954(0.0294) 0.5240(0.0117)
Sudan          
Shilluk SH 37 144 4.80(2.19) 3.81(1.38) 2.31(0.93) 6 0.5132(0.0310) 0.4568(0.0151)
AcrossEastAfrica EA 423 274 9.13(5.41) 4.84(1.81) 3.38(1.63) 47 0.6528(0.0244) 0.5329(0.0044)
 
